# Supplementary material for: Pathogenic ARH3 mutations result in ADP-ribose chromatin scars during DNA strand break repair
Source: Nat Commun. 2020 Jul 7;11:3391. doi: 10.1038/s41467-020-17069-9 (PMC7341855; doi:10.1038/s41467-020-17069-9)
Supplement: Supplementary file 3 — Source Data 1 [file 41467_2020_17069_MOESM3_ESM.xlsx]

## Sheet: Figure 1a
U2OS											Fibroblasts
									ARH3													ARH3
									XRCC1													XRCC1
									tubulin
																						Ponceau S

## Sheet: Figure 1b
	XRCC1 rabbit - Millipore
181005
		Untreated	H2O2	60 min								SUM				stdv			SEM
	1BR	5.20475	15.9824	5.91878			Untreated	H2O2	60 min
	AOA-XRCC1	4.14057	4.31592	3.30329		AOA-XRCC1	0.851756	0.887826	0.679519				Untreated	H2O2	60 min release
	ARH3 ctrl	4.86122	16.878	5.79451		ARH3 ctrl	1	3.47197	1.19199			XRCC1 patient	0.758675	0.812612	0.631863	0.185206	0.1491	0.102999	0.107055	0.086185	0.0595368
	ARH3 A1	4.57457	12.1125	4.42618		ARH3 A1	0.941033	2.49165	0.910508			ARH3 ctrl	1	3.63312	1.03072	0	0.204648	0.220547	0	0.118294	0.127484
	ARH3 A2	4.03309	12.1453	4.05258		ARH3 A2	0.829646	2.4984	0.833654			Q334*(A1)	0.82654	2.73095	0.826358	0.176194	0.266696	0.0971801	0.101846	0.15416	0.0561734
	ARH3 T79F	3.64206	11.4985	5.49275		ARH3 T79F	0.749208	2.36535	1.12991			Q334*(A2)	0.805733	2.75791	0.853933	0.159195	0.2906	0.157138	0.0920203	0.167977	0.0908313
181010												T79P	0.734952	2.72111	0.936221	0.0472546	0.375868	0.193396	0.0273148	0.217265	0.111789
		Untreated	H2O2	60 min
	1BR	20.0127	85.3365	40.5836			Untreated	H2O2	60 min											Untreated
	AOA-XRCC1	9.75744	11.4659	9.18984		AOA-XRCC1	0.545392	0.640886	0.513666
	ARH3 ctrl	17.8907	63.7629	13.9439		ARH3 ctrl	1	3.56403	0.779394											AOA-XRCC1	ARH3 ctrl	ARH3 A1	ARH3 A2	ARH3 T79F
	ARH3 A1	11.1575	47.9958	12.8812		ARH3 A1	0.623648	2.68273	0.719994										Untreated	0.851756	1	0.941033	0.829646	0.749208
	ARH3 A2	11.3773	48.3662	12.6652		ARH3 A2	0.635934	2.70343	0.707918											0.545392	1	0.623648	0.635934	0.682211
	ARH3 T79F	12.2052	55.7168	13.295		ARH3 T79F	0.682211	3.11429	0.743122											0.878877	1	0.91494	0.951619	0.773438
181025																				AOA-XRCC1	ARH3 ctrl	ARH3 A1	ARH3 A2	ARH3 T79F
		Untreated	H2O2	60 min															H2O2	0.887826	3.47197	2.49165	2.4984	2.36535
	1BR	4.25477	13.4425	4.1147			Untreated	H2O2	60 min											0.640886	3.56403	2.68273	2.70343	3.11429
	AOA-XRCC1	3.45178	3.57058	2.75868		AOA-XRCC1	0.878877	0.909124	0.702402											0.909124	3.86338	3.01846	3.07189	2.6837
	ARH3 ctrl	3.92749	15.1734	4.40185		ARH3 ctrl	1	3.86338	1.12078											AOA-XRCC1	ARH3 ctrl	ARH3 A1	ARH3 A2	ARH3 T79F
	ARH3 A1	3.59342	11.855	3.33276		ARH3 A1	0.91494	3.01846	0.848572										60 min	0.679519	1.19199	0.910508	0.833654	1.12991
	ARH3 A2	3.73747	12.0648	4.00693		ARH3 A2	0.951619	3.07189	1.02023											0.513666	0.779394	0.719994	0.707918	0.743122
	ARH3 T79F	3.03767	10.5402	3.67468		ARH3 T79F	0.773438	2.6837	0.935631											0.702402	1.12078	0.848572	1.02023	0.935631
181025	XRCC1 mouse - NOVUS
		Untreated	H2O2	60 min	Total
	1BR	3.357	7.321	4.322	5.84		Untreated	H2O2	60 min	Total XRCC1			Untreated	H2O2	60 min
	AOA-XRCC1	1.726	2.292	1.832	2.581	AOA-XRCC1	0.70449	0.93551	0.747755	1.05347		AOA-XRCC1	0.851756	0.887826	0.679519
	ARH3 ctrl	2.45	7.479	3.025	6.541	ARH3 ctrl	1	3.05265	1.23469	2.6698		AOA-XRCC1	0.545392	0.640886	0.513666
	ARH3 A1	1.895	5.154	2.021	6.314	ARH3 A1	0.773469	2.10367	0.824898	2.57714		AOA-XRCC1	0.878877	0.909124	0.702402
	ARH3 A2	2.038	6.133	2.311	6.161	ARH3 A2	0.831837	2.50327	0.943265	2.51469
	ARH3 T79F	2.296	5.671	2.477	5.511	ARH3 T79F	0.937143	2.31469	1.01102	2.24939		ARH3 ctrl	1	3.47197	1.19199
												ARH3 ctrl	1	3.56403	0.779394
												ARH3 ctrl	1	3.86338	1.12078
												ARH3 A1	0.941033	2.49165	0.910508
												ARH3 A1	0.623648	2.68273	0.719994
												ARH3 A1	0.91494	3.01846	0.848572
												ARH3 A2	0.829646	2.4984	0.833654
												ARH3 A2	0.635934	2.70343	0.707918
												ARH3 A2	0.951619	3.07189	1.02023
												ARH3 T79F	0.749208	2.36535	1.12991
												ARH3 T79F	0.682211	3.11429	0.743122
												ARH3 T79F	0.773438	2.6837	0.935631

## Sheet: Figure 1c
Mean XRCC1 (TOTAL LOADING)
180828
	Untreated	H2O2	40 min	120 min
WT	1	2.53245	1.40037	1.03199
ARH3-/-	1.05073	2.55073	0.95521	1.0128
180905						SUM
	Untreated	H2O2	40 min	120 min			Untreated	H2O2	40 min	120 min
WT	1	1.87569	1.05391	1.13165		WT	1	2.28251	1.27744	1.13384
ARH3-/-	1.05501	1.69197	1.05391	1.26843		ARH3-/-	1.0975	2.28752	1.12715	1.32773
180912
	Untreated	H2O2	40 min	120 min			Untreated	H2O2	40 min	120 min
WT	1	2.4394	1.37805	1.23789		WT	0	0.355379	0.193907	0.102969
ARH3-/-	1.18677	2.61985	1.37233	1.70195		ARH3-/-	0.0773359	0.516916	0.217993	0.348385
						SEM
							Untreated	H2O2	40 min	120 min
						WT	0	0.205421	0.112085	0.0595194
						ARH3-/-	0.0447028	0.298795	0.126007	0.201378
							Untreated	H2O2	40 min	120 min
						WT	1	2.53245	1.40037	1.03199
							1	1.87569	1.05391	1.13165
							1	2.4394	1.37805	1.23789
						ARH3-/-	1.05073	2.55073	0.95521	1.0128
							1.05501	1.69197	1.05391	1.26843
							1.18677	2.61985	1.37233	1.70195
									Untreated		H2O2		40 min		120 min
									1	1.05073	2.53245	2.55073	1.40037	0.95521	1.03199	1.0128
									1	1.05501	1.87569	1.69197	1.05391	1.05391	1.13165	1.26843
									1	1.18677	2.4394	2.61985	1.37805	1.37233	1.23789	1.70195
									WT				ARH3-/-
									Untreated	H2O2	40 min	120 min	Untreated	H2O2	40 min	120 min
									1	2.53245	1.40037	1.03199	1.05073	2.55073	0.95521	1.0128
									1	1.87569	1.05391	1.13165	1.05501	1.69197	1.05391	1.26843
									1	2.4394	1.37805	1.23789	1.18677	2.61985	1.37233	1.70195

## Sheet: Figure 1d
	ARH3 ctrl					ARH3 A1					ARH3 A2					ARH3 T79P					XRCC1 pat.
vol.3	unt	0 min	20 min	60 min		unt	0 min	20 min	60 min		unt	0 min	20 min	60 min		unt	0 min	20 min	60 min		unt	0 min	20 min	60 min
final	0.198227	18.2171	7.85134	4.36309		0.308881	28.8449	12.4223	3.27569		0.404869	21.0728	7.38804	2.98245		0.350623	15.8911	3.28034	1.30572		0.198099	25.8174	17.4327	11.9459
normalized	1.08814	100	43.0987	23.9505		1.07083	100	43.0657	11.3562		1.92129	100	35.0597	14.1531		2.20641	100	20.6426	8.21666		0.76731	100	67.5231	46.2707
vol.2
final	0.17486	17.4369	9.06603	2.67742		0.145206	20.9965	13.8161	4.68558		0.212053	18.7179	9.92952	3.13485		0.178423	10.7226	4.72692	2.1428		0.213525	16.4858	9.32417	6.30543
normalized	1.00282	100	51.9935	15.355		0.691573	100	65.8021	22.316		1.13289	100	53.0483	16.7479		1.66399	100	44.0838	19.984		1.29521	100	56.5588	38.2476
vol.1
final	0.461598	20.0266	11.2969	3.0949		0.214276	25.2616	12.7118	7.34887		0.365056	26.1977	8.2986	4.66374		0.289687	22.3231	9.56906	2.91751		0.330658	27.5995	23.2513	11.0929
normalized	2.30492	100	56.4092	15.4539		0.848227	100	50.3205	29.091		1.39346	100	31.6768	17.8021		1.2977	100	42.8661	13.0695		1.19806	100	84.2452	40.1922
ARH3 ctrl	unt	0 min	20 min	60 min
	0.198227	18.2171	7.85134	4.36309
	0.17486	17.4369	9.06603	2.67742
	0.461598	20.0266	11.2969	3.0949
ARH3 A1	unt	0 min	20 min	60 min
	0.308881	28.8449	12.4223	3.27569
	0.145206	20.9965	13.8161	4.68558
	0.214276	25.2616	12.7118	7.34887
ARH3 ctrl	unt	0 min	20 min	60 min
	0.198227	18.2171	7.85134	4.36309
	0.17486	17.4369	9.06603	2.67742
	0.461598	20.0266	11.2969	3.0949
ARH3 A2	unt	0 min	20 min	60 min
	0.404869	21.0728	7.38804	2.98245
	0.212053	18.7179	9.92952	3.13485
	0.365056	26.1977	8.2986	4.66374
ARH3 ctrl	unt	0 min	20 min	60 min
	0.198227	18.2171	7.85134	4.36309
	0.17486	17.4369	9.06603	2.67742
	0.461598	20.0266	11.2969	3.0949
ARH3 T79P	unt	0 min	20 min	60 min
	0.350623	15.8911	3.28034	1.30572
	0.178423	10.7226	4.72692	2.1428
	0.289687	22.3231	9.56906	2.91751
ARH3 ctrl	unt	0 min	20 min	60 min
	0.198227	18.2171	7.85134	4.36309
	0.17486	17.4369	9.06603	2.67742
	0.461598	20.0266	11.2969	3.0949
XRCC1 pat.	unt	0 min	20 min	60 min
	0.198099	25.8174	17.4327	11.9459
	0.213525	16.4858	9.32417	6.30543
	0.330658	27.5995	23.2513	11.0929
Normalized
ARH3 ctrl	unt	0 min	20 min	60 min
	1.08814	100	43.0987	23.9505
	1.00282	100	51.9935	15.355
	2.30492	100	56.4092	15.4539
ARH3 A1	unt	0 min	20 min	60 min
	1.07083	100	43.0657	11.3562
	0.691573	100	65.8021	22.316
	0.848227	100	50.3205	29.091
ARH3 ctrl	unt	0 min	20 min	60 min
	1.08814	100	43.0987	23.9505
	1.00282	100	51.9935	15.355
	2.30492	100	56.4092	15.4539
ARH3 A2	unt	0 min	20 min	60 min
	1.92129	100	35.0597	14.1531
	1.13289	100	53.0483	16.7479
	1.39346	100	31.6768	17.8021
ARH3 ctrl	unt	0 min	20 min	60 min
	1.08814	100	43.0987	23.9505
	1.00282	100	51.9935	15.355
	2.30492	100	56.4092	15.4539
ARH3 T79P	unt	0 min	20 min	60 min
	2.20641	100	20.6426	8.21666
	1.66399	100	44.0838	19.984
	1.2977	100	42.8661	13.0695
ARH3 ctrl	unt	0 min	20 min	60 min
	1.08814	100	43.0987	23.9505
	1.00282	100	51.9935	15.355
	2.30492	100	56.4092	15.4539
XRCC1 pat.	unt	0 min	20 min	60 min
	0.76731	100	67.5231	46.2707
	1.29521	100	56.5588	38.2476
	1.19806	100	84.2452	40.1922

## Sheet: Figure 1e
	U2OS wt					HPF1 KO#2					ARH3 KO#48					XRCC1 KO X2
181113	unt	0 min	15 min	30 min	60 min	unt	0 min	15 min	30 min	60 min	unt	0 min	15 min	30 min	60 min	unt	0 min	15 min	30 min	60 min
final	0.273472	13.0592	9.53075	4.99389	1.93532	0.57672	12.1949	17.8871	10.8448	4.59988	0.341129	14.3142	9.1513	7.98079	3.4104	0.201038	33.5173	25.0118	19.4747	13.4015
normalized	0.020941	1	0.729813	0.382405	0.148196	0.0472917	1	1.46676	0.889287	0.377195	0.0238316	1	0.639318	0.557546	0.238254	0.00599804	1	0.746234	0.581034	0.399837
181106
final	0.265044	17.7458	6.94873	3.96694	1.40514	0.270622	33.3943	22.5925	19.414	2.41089	0.661893	12.4394	5.92672	5.77082	1.85575	0.3996	37.4449	36.3894	24.884	8.82827
normalized	0.0149356	1	0.391571	0.223543	0.0791819	0.00810383	1	0.676537	0.581356	0.0721947	0.0532094	1	0.476447	0.463914	0.149183	0.0106717	1	0.971811	0.664551	0.235767
Zuzka
final	0.471222	26.2964	7.96667	5.46308	2.82593	0.297478	28.477	6.44902	3.26168	1.83012	0.247878	24.7473	2.92781	2.8513	1.51256	0.270498	25.3003	19.8035	17.6491	8.13035
normalized	0.0179196	1	0.302957	0.20775	0.107464	0.0104462	1	0.226464	0.114537	0.0642667	0.0100163	1	0.118308	0.115216	0.0611202	0.0106915	1	0.782741	0.697584	0.321355
U2OS wt	unt	0 min	15 min	30 min	60 min
	0.273472	13.0592	9.53075	4.99389	1.93532
	0.265044	17.7458	6.94873	3.96694	1.40514
	0.471222	26.2964	7.96667	5.46308	2.82593
ARH3 KO#48	unt	0 min	15 min	30 min	60 min
	0.341129	14.3142	9.1513	7.98079	3.4104
	0.661893	12.4394	5.92672	5.77082	1.85575
	0.247878	24.7473	2.92781	2.8513	1.51256
U2OS wt	unt	0 min	15 min	30 min	60 min
	0.273472	13.0592	9.53075	4.99389	1.93532
	0.265044	17.7458	6.94873	3.96694	1.40514
	0.471222	26.2964	7.96667	5.46308	2.82593
XRCC1 KO X2	unt	0 min	15 min	30 min	60 min
	0.201038	33.5173	25.0118	19.4747	13.4015
	0.3996	37.4449	36.3894	24.884	8.82827
	0.270498	25.3003	19.8035	17.6491	8.13035
Normalized
U2OS wt	unt	0 min	15 min	30 min	60 min
	0.020941	1	0.729813	0.382405	0.148196
	0.0149356	1	0.391571	0.223543	0.0791819
	0.0179196	1	0.302957	0.20775	0.107464
ARH3 KO#48	unt	0 min	15 min	30 min	60 min
	0.0238316	1	0.639318	0.557546	0.238254
	0.0532094	1	0.476447	0.463914	0.149183
	0.0100163	1	0.118308	0.115216	0.0611202
U2OS wt	unt	0 min	15 min	30 min	60 min
	0.020941	1	0.729813	0.382405	0.148196
	0.0149356	1	0.391571	0.223543	0.0791819
	0.0179196	1	0.302957	0.20775	0.107464
XRCC1 KO X2	unt	0 min	15 min	30 min	60 min
	0.00599804	1	0.746234	0.581034	0.399837
	0.0106717	1	0.971811	0.664551	0.235767
	0.0106915	1	0.782741	0.697584	0.321355

## Sheet: Figure 1f
	U2OS Ahel wt			U2OS wt			ARH3 KO #43			ARH3 KO #48			XRCC1 KO
	unt	0.1 mg/ml	0.2 mg/ml	unt	0.1 mg/ml	0.2 mg/ml	unt	0.1 mg/ml	0.2 mg/ml	unt	0.1 mg/ml	0.2 mg/ml	unt	0.1 mg/ml	0.2 mg/ml
190122	0.262636	2.72763	8.87107				0.322955	0.87833	20.1946	0.259431	1.5392	26.544	0.305781	23.7427	45.0231
190125	0.176263	2.28367	14.6765	0.325555	1.86292	9.77859	0.329348	1.78874	10.7926	0.280468	2.58191	13.2359	0.210454	18.7246	30.1048
190129	0.172811	2.48061	8.65444	0.257151	1.6215	5.15032	0.317202	1.79301	5.46894	0.219451	1.99236	4.9593	0.0777249	22.1815	23.5068
	0.325555	1.86292	9.77859
	0.257151	1.6215	5.15032
U2OS Ahel wt	unt	0.1 mg/ml	0.2 mg/ml
	0.262636	2.72763	8.87107
	0.176263	2.28367	14.6765
	0.172811	2.48061	8.65444
	0.325555	1.86292	9.77859
	0.257151	1.6215	5.15032
ARH3 KO #43	unt	0.1 mg/ml	0.2 mg/ml
	0.322955	0.87833	20.1946
	0.329348	1.78874	10.7926
	0.317202	1.79301	5.46894
U2OS Ahel wt	unt	0.1 mg/ml	0.2 mg/ml
	0.262636	2.72763	8.87107
	0.176263	2.28367	14.6765
	0.172811	2.48061	8.65444
	0.325555	1.86292	9.77859
	0.257151	1.6215	5.15032
ARH3 KO #48	unt	0.1 mg/ml	0.2 mg/ml
	0.259431	1.5392	26.544
	0.280468	2.58191	13.2359
	0.219451	1.99236	4.9593
U2OS Ahel wt	unt	0.1 mg/ml	0.2 mg/ml
	0.262636	2.72763	8.87107
	0.176263	2.28367	14.6765
	0.172811	2.48061	8.65444
	0.325555	1.86292	9.77859
	0.257151	1.6215	5.15032
XRCC1 KO	unt	0.1 mg/ml	0.2 mg/ml
	0.305781	23.7427	45.0231
	0.210454	18.7246	30.1048
	0.0777249	22.1815	23.5068

## Sheet: Figure 1g
	U2OS Ahel			ARH3 KO #43			ARH3 KO #48			XRCC1 KO
CPT	Untreated	10 µM	20 µM	unt	10 µM	20 µM	unt	10 µM	20 µM	unt	10 µM	20 µM
vol.1	0.121882	0.912296	1.12943	0.0762391	1.24614	3.32456	0.107956	0.86688	3.24639	0.150474	4.52816	5.63821
vol.2	0.193549	0.913977	1.49823	0.165285	1.36243	2.61652	0.182228	1.24601	2.41809	0.186789	4.57218	6.60087
vol.3	0.0968335	1.05042		0.106463	0.9491		0.115653	1.13297		0.134468	5.47939
average	0.137422	0.958896	1.31383	0.115996	1.18589	2.97054	0.135279	1.08195	2.83224	0.157244	4.85991	6.11954
SEM	0.0236624	0.0373651	0.130388	0.0213461	0.100481	0.25033	0.0192526	0.0917563	0.292851	0.0126381	0.253114	0.340349
U2OS Ahel	Untreated	10 µM
	0.121882	0.912296
	0.193549	0.913977
	0.0968335	1.05042
ARH3 KO #43	unt	10 µM
	0.0762391	1.24614
	0.165285	1.36243
	0.106463	0.9491
U2OS Ahel	Untreated	10 µM
	0.121882	0.912296
	0.193549	0.913977
	0.0968335	1.05042
ARH3 KO #48	unt	10 µM
	0.107956	0.86688
	0.182228	1.24601
	0.115653	1.13297
U2OS Ahel	Untreated	10 µM
	0.121882	0.912296
	0.193549	0.913977
	0.0968335	1.05042
XRCC1 KO	unt	10 µM
	0.150474	4.52816
	0.186789	4.57218
	0.134468	5.47939

## Sheet: Figure 2a
181025								SUM				STDV			SEM
	Untreated	150 uM H2O2 (10 min)	60 min release	Untreated	150 uM H2O2 (10 min)	60 min release			Untreated	H2O2	60 min release
ARH3 ctrl	23.862	394.72	27.833	1	16.5418	1.16642		ARH3 ctrl	1	12.2072	1.00858	0	3.81514	0.246263	0	2.20273	0.142184
ARH3 A1	20.603	297.039	34.145	0.863423	12.4482	1.43094		Q334*(A1)	0.928049	8.50429	1.46441	0.221103	3.65521	0.739088	0.127658	2.1104	0.426725
ARH3 A2	24.804	386.411	40.436	1.03948	16.1936	1.69458		Q334*(A2)	0.883309	12.2792	1.40064	0.191376	3.39182	0.478955	0.110494	1.95832	0.276533
ARH3 T79F	24.476	376.925	49.875	1.02573	15.796	2.09014		T79P	1.04531	14.2904	1.63806	0.216341	1.96891	0.496792	0.124908	1.13678	0.286831
181101
	Untreated	150 uM H2O2 (10 min)	60 min release	Untreated	150 uM H2O2 (10 min)	60 min release
ARH3 ctrl	5.44	58.323	3.943	1	10.7211	0.724816
ARH3 A1	6.388	28.454	12.075	1.17426	5.23051	2.21967
ARH3 A2	5.117	56.76	9.027	0.940625	10.4338	1.65937
ARH3 T79F	6.913	65.619	9.345	1.27077	12.0623	1.71783
190904
	Untreated	150 uM H2O2 (10 min)	60 min release	Untreated	150 uM H2O2 (10 min)	60 min release
ARH3 ctrl	39.694	371.487	45.033	1	9.35877	1.1345
ARH3 A1	29.63	310.969	29.478	0.74646	7.83416	0.742631
ARH3 A2	26.588	405.28	33.659	0.669824	10.2101	0.847962
ARH3 T79F	33.32	595.919	43.91	0.839422	15.0128	1.10621
	Untreated	150 uM H2O2 (10 min)	60 min release
ARH3 ctrl	1	16.5418	1.16642		Untreated	ARH3 ctrl	ARH3 A1	ARH3 A2	ARH3 T79F
ARH3 A1	0.863423	12.4482	1.43094			1	0.863423	1.03948	1.02573
ARH3 A2	1.03948	16.1936	1.69458			1	1.17426	0.940625	1.27077
ARH3 T79F	1.02573	15.796	2.09014			1	0.74646	0.669824	0.839422
	Untreated	150 uM H2O2 (10 min)	60 min release		150 uM H2O2 (10 min)	ARH3 ctrl	ARH3 A1	ARH3 A2	ARH3 T79F
	1	10.7211	0.724816			16.5418	12.4482	16.1936	15.796
	1.17426	5.23051	2.21967			10.7211	5.23051	10.4338	12.0623
	0.940625	10.4338	1.65937			9.35877	7.83416	10.2101	15.0128
	1.27077	12.0623	1.71783
					60 min release	ARH3 ctrl	ARH3 A1	ARH3 A2	ARH3 T79F
						1.16642	1.43094	1.69458	2.09014
						0.724816	2.21967	1.65937	1.71783
	Untreated	150 uM H2O2 (10 min)	60 min release			1.1345	0.742631	0.847962	1.10621
	1	9.35877	1.1345
	0.74646	7.83416	0.742631
	0.669824	10.2101	0.847962
	0.839422	15.0128	1.10621

## Sheet: Figure 2b
						180925						181025					181101					190904
							Untreated	150 uM H2O2 (10 min)	150 uM H2O2 (60 min)				Untreated	150 uM H2O2 (10 min)	60 min release			Untreated	150 uM H2O2 (10 min)	60 min release			Untreated	150 uM H2O2 (10 min)	60 min release
						ARH3 ctrl	3.103	9.795	3.214			ARH3 ctrl	2.921	58.079	3.377		ARH3 ctrl	3.327	56.389	3.055		ARH3 ctrl	22.36	387.197	21.373
						ARH3 A1	3.862	69.683	51.419			ARH3 A1	4.276	76.092	38.388		ARH3 A1	6.081	47.188	65.812		ARH3 A1	27.671	287.005	205.46
						ARH3 A2	3.507	42.144	33.694			ARH3 A2	4.225	68.657	32.22		ARH3 A2	5.342	74.193	60.477		ARH3 A2	25.159	360.737	171.411
						ARH3 T79F	4.005	58.226	45.517			ARH3 T79F	4.7	67.722	45.221		ARH3 T79F	5.397	85.841	71.072		ARH3 T79F	27.678	510.145	279.009
							Untreated	150 uM H2O2 (10 min)	150 uM H2O2 (60 min)				Untreated	150 uM H2O2 (10 min)	60 min release			Untreated	150 uM H2O2 (10 min)	60 min release			Untreated	150 uM H2O2 (10 min)	60 min release			Untreated	H2O2	60 min release
						ARH3 ctrl	1	3.15662	1.03577			ARH3 ctrl	1	19.8833	1.15611		ARH3 ctrl	1	16.9489	0.918245		ARH3 ctrl	1	17.3165	0.955859		ARH3 ctrl	1	14.3263	1.0165	0	7.56	0.105189	0	3.78	0.0525944
						ARH3 A1	1.2446	22.4567	16.5707			ARH3 A1	1.46388	26.05	13.1421		ARH3 A1	1.82777	14.1833	19.7812		ARH3 A1	1.23752	12.8356	9.18873		Q334*(A1)	1.44344	18.8814	14.6707	0.276929	6.39776	4.55031	0.138464	3.19888	2.27515
						ARH3 A2	1.1302	13.5817	10.8585			ARH3 A2	1.44642	23.5046	11.0305		ARH3 A2	1.60565	22.3003	18.1776		ARH3 A2	1.12518	16.1331	7.66597		Q334*(A2)	1.32686	18.8799	11.9331	0.239006	4.78549	4.44118	0.119503	2.39274	2.22059
						ARH3 T79F	1.29069	18.7644	14.6687			ARH3 T79F	1.60904	23.1845	15.4813		ARH3 T79F	1.62218	25.8013	21.3622		ARH3 T79F	1.23784	22.8151	12.478		T79P	1.43994	22.6413	15.9976	0.204066	2.90638	3.79467	0.102033	1.45319	1.89734
	ARH3 ctrl	ARH3 A1	ARH3 A2	ARH3 T79F
Untreated	1	1.2446	1.1302	1.29069
	1	1.46388	1.44642	1.60904				ARH3 ctrl			t-Test: Paired Two Sample for Means				ARH3 A2		t-Test: Paired Two Sample for Means
	1	1.82777	1.60565	1.62218					3.103	3.214					1.1302	10.8585
	1	1.23752	1.12518	1.23784					2.921	3.377		Variable 1	Variable 2		1.44642	11.0305		Variable 1	Variable 2
									3.327	3.055	Mean	7.92775	7.75475		1.60565	18.1776	Mean	1.32686	11.9331
Release	1.03577	16.5707	10.8585	14.6687					22.36	21.373	Variance	92.6008	82.4425		1.12518	7.66597	Variance	0.0571237	19.724
	1.15611	13.1421	11.0305	15.4813							Observations	4	4				Observations	4	4
	0.918245	19.7812	18.1776	21.3622							Pearson Correlation	0.999497					Pearson Correlation	0.849431
	0.955859	9.18873	7.66597	12.478							Hypothesized Mean Difference	0					Hypothesized Mean Difference	0
											df	3					df	3
											t Stat	0.559158					t Stat	-5.00293
											P(T<=t) one-tail	0.307541					P(T<=t) one-tail	0.00768389
											t Critical one-tail	2.35336					t Critical one-tail	2.35336
											P(T<=t) two-tail	0.615082	NS				P(T<=t) two-tail	0.0153678	*P
											t Critical two-tail	3.18245					t Critical two-tail	3.18245					ARH3 ctrl	ARH3 A1	ARH3 A2	ARH3 T79F
																						Untreated	1	1.2446	1.1302	1.29069
								ARH3 A1	1.2446	16.5707	t-Test: Paired Two Sample for Means				ARH3 T79F		t-Test: Paired Two Sample for Means						1	1.46388	1.44642	1.60904
									1.46388	13.1421					1.29069	14.6687							1	1.82777	1.60565	1.62218
									1.82777	19.7812		Variable 1	Variable 2		1.60904	15.4813		Variable 1	Variable 2				1	1.23752	1.12518	1.23784
									1.23752	9.18873	Mean	1.44344	14.6707		1.62218	21.3622	Mean	1.43994	15.9976				ARH3 ctrl	ARH3 A1	ARH3 A2	ARH3 T79F
											Variance	0.0766894	20.7053		1.23784	12.478	Variance	0.0416431	14.3995			150 uM H2O2 (10 min)	3.15662	22.4567	13.5817	18.7644
											Observations	4	4				Observations	4	4				19.8833	26.05	23.5046	23.1845
											Pearson Correlation	0.709968					Pearson Correlation	0.774836					16.9489	14.1833	22.3003	25.8013
											Hypothesized Mean Difference	0					Hypothesized Mean Difference	0					17.3165	12.8356	16.1331	22.8151
											df	3					df	3					ARH3 ctrl	ARH3 A1	ARH3 A2	ARH3 T79F
											t Stat	-6.07024					t Stat	-8.00125				60 min release	1.03577	16.5707	10.8585	14.6687
											P(T<=t) one-tail	0.00448684					P(T<=t) one-tail	0.00203737					1.15611	13.1421	11.0305	15.4813
											t Critical one-tail	2.35336					t Critical one-tail	2.35336					0.918245	19.7812	18.1776	21.3622
											P(T<=t) two-tail	0.00897369	**P				P(T<=t) two-tail	0.00407474	**P				0.955859	9.18873	7.66597	12.478
											t Critical two-tail	3.18245					t Critical two-tail	3.18245

## Sheet: Figure 2c
1
	Mono-		Poly-		PAN		Poly- (br)			Mono-	Untreated	MMS	40 min release		Poly-	Untreated	MMS	40 min release		PAN	Untreated	MMS	40 min release
	WT	#48	WT	#48	WT	#48	WT	#48		WT	1	2.12781	1.3019		WT	1	6.52838	2.31598		WT	1	6.08601	2.17053
Untreated	1	1.9044	1	1.11786	1	4.70447	1	0.916974			1	2.24562	1.045			1	4.88304	1.52677			1	19.1179	2.89092
MMS	2.12781	4.1223	6.52838	6.83921	6.08601	12.6728	2.91363	2.84422			1	1.75074	0.842426			1	4.67259	1.7532			1	8.21647	2.10655
40 min release	1.3019	5.38373	2.31598	2.82098	2.17053	17.6808	1.69575	1.53969
										#48	Untreated	MMS	40 min release		#48	Untreated	MMS	40 min release		#48	Untreated	MMS	40 min release
2											1.9044	4.1223	5.38373			1.11786	6.83921	2.82098			4.70447	12.6728	17.6808
	Mono-		Poly-		PAN						1.52373	6.64128	6.45263			1.3069	4.41763	1.66595			13.6098	53.5825	63.8743
	WT	#48	WT	#48	WT	#48					1.40683	5.45141	8.52127			1.23834	4.11041	1.89289			10.5609	28.6312	30.6988
Untreated	1	1.52373	1	1.3069	1	13.6098
MMS	2.24562	6.64128	4.88304	4.41763	19.1179	53.5825
40 min release	1.045	6.45263	1.52677	1.66595	2.89092	63.8743
3
	Mono-		Poly-		PAN
	WT	#48	WT	#48	WT	#48
Untreated	1	1.40683	1	1.23834	1	10.5609
MMS	1.75074	5.45141	4.67259	4.11041	8.21647	28.6312
40 min release	0.842426	8.52127	1.7532	1.89289	2.10655	30.6988
SUM
	Mono-		Poly-		PAN
	WT	#48	WT	#48	WT	#48	STDV						SEM
Untreated	1	1.61166	1	1.22103	1	9.62504	0	0.260175	0	0.0956986	0	4.52581	0	0.15039	0	0.0553171	0	2.61607
MMS	2.04139	5.405	5.36134	5.12242	11.1401	31.6288	0.258513	1.26013	1.01615	1.4947	6.99057	20.6189	0.149429	0.7284	0.587371	0.863987	4.04079	11.9185
40 min release	1.06311	6.78588	1.86532	2.12661	2.38933	37.418	0.230274	1.5951	0.406372	0.611958	0.435561	23.8185	0.133106	0.922021	0.234897	0.353733	0.251769	13.7679
											Mono-		t-Test: Paired Two Sample for Means			Poly-		t-Test: Paired Two Sample for Means			PAN		t-Test: Two-Sample Assuming Unequal Variances
											1.3019	5.38373				2.31598	2.82098				2.17053	17.6808
											1.045	6.45263		Variable 1	Variable 2	1.52677	1.66595		Variable 1	Variable 2	2.89092	63.8743		Variable 1	Variable 2
											0.842426	8.52127	Mean	1.06311	6.78588	1.7532	1.89289	Mean	1.86532	2.12661	2.10655	30.6988	Mean	2.38933	37.418
													Variance	0.053026	2.54433			Variance	0.165138	0.374493			Variance	0.189713	567.32
													Observations	3	3			Observations	3	3			Observations	3	3
													Pearson Correlation	-0.968888				Pearson Correlation	0.995411				Hypothesized Mean Difference	50
													Hypothesized Mean Difference	0				Hypothesized Mean Difference	0				df	2
													df	2				df	2				t Stat	-6.18215
													t Stat	-5.44892				t Stat	-2.1442				P(T<=t) one-tail	0.0125905
													P(T<=t) one-tail	0.0160346				P(T<=t) one-tail	0.0826093				t Critical one-tail	2.91999
													t Critical one-tail	2.91999				t Critical one-tail	2.91999				P(T<=t) two-tail	0.0251809	*P
													P(T<=t) two-tail	0.0320692	*P			P(T<=t) two-tail	0.165219	NS			t Critical two-tail	4.30265
													t Critical two-tail	4.30265				t Critical two-tail	4.30265

[truncated: 11 more sheets: Figure 3a, Figure 3b, Figure 3c, Figure 3d, Figure 4a, Figure 4b, Figure 4d, Figure 5d, Figure 6a, Figure 6b, Figure 6d]
