# Supplementary material for: Pathogenic ARH3 mutations result in ADP-ribose chromatin scars during DNA strand break repair
Source: Nat Commun. 2020 Jul 7;11:3391. doi: 10.1038/s41467-020-17069-9 (PMC7341855; doi:10.1038/s41467-020-17069-9)
Supplement: Supplementary file 4 — Source Data 2 [file 41467_2020_17069_MOESM4_ESM.xlsx]

## Sheet: Suppl Fig 1a
siRNA
ARH3
Low exp											High exp
											ARH3
											PAN-ADP-ribose
tubulin

## Sheet: Suppl Fig 1b
		Low exposure						High exposure
PARP1													PARG
PARP2
ARH3
ARH1								Ponceau S
																							ARH2

## Sheet: Suppl Fig 1c
181025	XRCC1
	1BR	5.84	1
	AOA-XRCC1	2.581	0.441952			1	2	3		1BR	AOA-XRCC1	ARH3 ctrl	ARH3 A1	ARH3 A2	ARH3 T79F
	ARH3 ctrl	6.541	1.12003		1BR	1	1	1		1	0.441952	1.12003	1.08116	1.05497	0.943664
	ARH3 A1	6.314	1.08116		AOA-XRCC1	0.441952	0.205153	0.180285		1	0.205153	0.899136	0.613258	1.12761	0.918868
	ARH3 A2	6.161	1.05497		ARH3 ctrl	1.12003	0.899136	1.25916		1	0.180285	1.25916	1.27751	0.994945	0.902035
	ARH3 T79F	5.511	0.943664		ARH3 A1	1.08116	0.613258	1.27751
181101	XRCC1				ARH3 A2	1.05497	1.12761	0.994945
	1BR	12.264	1		ARH3 T79F	0.943664	0.918868	0.902035
	AOA-XRCC1	2.516	0.205153
	ARH3 ctrl	11.027	0.899136
	ARH3 A1	7.521	0.613258				STDV	SEM
	ARH3 A2	13.829	1.12761		1BR ctrl	1	0	0
	ARH3 T79F	11.269	0.918868		XRCC1 patient	0.275797	0.144431	0.0834861
181101	XRCC1				ARH3 ctrl	1.09278	0.181554	0.104945
	1BR	22.947	1		Q334*(A1)	0.990644	0.341252	0.197255
	AOA-XRCC1	4.137	0.180285		Q334*(A2)	1.05917	0.0664322	0.0384001
	ARH3 ctrl	28.894	1.25916		T79P	0.921523	0.0209412	0.0121047
	ARH3 A1	29.315	1.27751
	ARH3 A2	22.831	0.994945
	ARH3 T79F	20.699	0.902035

## Sheet: Suppl Fig 4a
In vitro PARP1 and PARP3

## Sheet: Suppl Fig 5a
U2OS
								H1

## Sheet: Suppl Fig 5c
1
	EdU neg				EdU pos						EdU neg				EdU pos
	WT		#48		WT		#48				WT		#48		WT		#48
	-PARGi	+PARGi	-PARGi	+PARGi	-PARGi	+PARGi	-PARGi	+PARGi			-PARGi	+PARGi	-PARGi	+PARGi	-PARGi	+PARGi	-PARGi	+PARGi
Mono-	1	1.08388	1.91474	1.56041	1.06784	1.19111	2.00467	1.74572		Mono-	1	1.08388	1.91474	1.56041	1.06784	1.19111	2.00467	1.74572
Poly-(br)	1	1.149	0.835781	1.60407	1.0205	2.16869	0.983057	3.15573			1	1.13756	2.3923	1.20681	0.964639	1.15413	2.37395	1.29439
PAN	1	1.47539	4.55778	5.65186	1.21018	2.03056	5.76143	6.87406			1	0.928676	1.84352	1.45092	1.19684	1.1737	2.06011	1.79676
2											1	1.00488	1.48139	2.22752	1.13725	1.21671	1.7065	2.75411
	EdU neg				EdU pos						EdU neg				EdU pos
	WT		#48		WT		#48				WT		#48		WT		#48
	-PARGi	+PARGi	-PARGi	+PARGi	-PARGi	+PARGi	-PARGi	+PARGi			-PARGi	+PARGi	-PARGi	+PARGi	-PARGi	+PARGi	-PARGi	+PARGi
Mono-	1	1.13756	2.3923	1.20681	0.964639	1.15413	2.37395	1.29439		Poly- (br)	1	1.149	0.835781	1.60407	1.0205	2.16869	0.983057	3.15573
Poly- (br)	1	1.15453	1.17046	1.2689	1.13309	2.49387	1.2	2.74505			1	1.15453	1.17046	1.2689	1.13309	2.49387	1.2	2.74505
PAN	1	1.13562	14.094	8.32308	1.19983	1.9824	14.2472	12.1196			1	1.75962	0.994789	2.31859	1.22519	4.43499	1.35643	7.51471
3											1	1.47499	0.499565	1.66329	1.15764	3.1074	0.672052	3.89272
	EdU neg				EdU pos						EdU neg				EdU pos
	WT		#48		WT		#48				WT		#48		WT		#48
	-PARGi	+PARGi	-PARGi	+PARGi	-PARGi	+PARGi	-PARGi	+PARGi			-PARGi	+PARGi	-PARGi	+PARGi	-PARGi	+PARGi	-PARGi	+PARGi
Mono-	1	0.928676	1.84352	1.45092	1.19684	1.1737	2.06011	1.79676		PAN	1	1.47539	4.55778	5.65186	1.21018	2.03056	5.76143	6.87406
Poly- (br)	1	1.75962	0.994789	2.31859	1.22519	4.43499	1.35643	7.51471			1	1.13562	14.094	8.32308	1.19983	1.9824	14.2472	12.1196
PAN	1	1.95669	18.2478	15.4222	1.82425	5.6771	21.7974	24.1833			1	1.95669	18.2478	15.4222	1.82425	5.6771	21.7974	24.1833
4											1	2.17612	20.0148	10.6873	1.5603	4.17153	21.5918	14.663
	EdU neg				EdU pos
	WT		#48		WT		#48
	-PARGi	+PARGi	-PARGi	+PARGi	-PARGi	+PARGi	-PARGi	+PARGi
Mono-	1	1.00488	1.48139	2.22752	1.13725	1.21671	1.7065	2.75411
Poly- (br)	1	1.47499	0.499565	1.66329	1.15764	3.1074	0.672052	3.89272
PAN	1	2.17612	20.0148	10.6873	1.5603	4.17153	21.5918	14.663

## Sheet: Suppl Fig 6a
Well				low O2	high O2															low O2					high O2				low O2					high O2
1	low O2	Untreated	WT	4.069				Untreated	PARPi 24h	Untreated 4d	4d release	Untreated 6d	6d release	7d release	10d release	12d release	14d release			DMSO	PARPi (24h)	4 days	7 days	12 days	4 days	7 days	12 days		Untreated	PARPi 24h	4d release	7d release	12d release	4d release	7d release	12d release
2			#43	33.148		low O2	WT	4.069	3.633	2.419	2.419	3.263	5.009	2.205	5.256		4.045		WT	1	0.892848	0.594495	0.541902	0.994102	0.592775	0.663554	0.784959	WT	4.069	3.633	2.419	2.205	4.045	2.412	2.7	3.194
3			#48	35.331			#43	33.148	4.887	35.309	19.038	38.544	47.303	34.616	29.804	32.784	26.917		#43	8.14647	1.20103	4.67879	8.50725	8.05702	6.08847	7.69477	11.4424	#43	33.148	4.887	19.038	34.616	32.784	24.774	31.31	46.559
4		PARPi 24h	WT	3.633			#48	35.331	4.404	39.957	25.317	49.421	56.75	36.444		35.748	33.272		#48	8.68297	1.08233	6.22192	8.9565	8.78545	6.41116	9.49816	9.48833	#48	35.331	4.404	25.317	36.444	35.748	26.087	38.648	38.608
5			#43	4.887		high O2	WT			2.653	2.412	2.816	5.142	2.7	9.131	3.194	3.838
6			#48	4.404			#43			44.58	24.774	46.797	55.124	31.31	34.579	46.559	29.877
		Untreated 4d	WT	2.419	2.653		#48			45.923	26.087	54.807	56.54	38.648		38.608	44.877
			#43	35.309	44.58
			#48	39.957	45.923
		4d release	WT	2.419	2.412
			#43	19.038	24.774
			#48	25.317	26.087
		Untreated 6d	WT	3.263	2.816
			#43	38.544	46.797
			#48	49.421	54.807
7		6d release	WT	5.009	5.142
8			#43	47.303	55.124
9			#48	56.75	56.54
10		7d release	WT	2.205	2.7
11			#43	34.616	31.31
12			#48	36.444	38.648
13		10d release	WT	5.256	9.131
14			#43	29.804	34.579
15			#48
16		12d release	WT		3.194
17			#43	32.784	46.559
18			#48	35.748	38.608
19		14d release	WT	4.045	3.838
20			#43	26.917	29.877
21			#48	33.272	44.877

## Sheet: Suppl Fig 6b
Patien fibroblasts - PARPi - serum starvation

## Sheet: Suppl Fig 7a
		NAD_WT norm										NAD_no treat norm
sample	treatment	191127	191209	200128	200206	Mean	SEM			sample		191127	191209	200128	200206	Mean	SEM
1BR Ctrl		1	1	1	1	1	0			1BR Ctrl	-	1	1	1	1	1	0
1BR Ctrl		0.677618	0.369295	0.294658	0.132565	0.368534	0.114263			1BR Ctrl	H2O2	0.677618	0.369295	0.294658	0.132565	0.368534	0.114263
1BR Ctrl		0.569815	0.7787	0.517529	0.53122	0.599316	0.0608105			1BR Ctrl	MMS	0.569815	0.7787	0.517529	0.53122	0.599316	0.0608105			1BR Ctrl	Q334*(A1)	XRCC1 patient		1BR Ctrl	Q334*(A1)	XRCC1 patient
Q334*(A1)		1.06366	1.31397	0.823038	0.855908	1.01414	0.11325			Q334*(A1)	-	1	1	1	1	1	0		H2O2	67.7618	34.0734	3.59578	MMS	56.9815	55.2124	10.0434
Q334*(A1)		0.362423	0.165975	0.430718	0.223823	0.295735	0.0610168			Q334*(A1)	H2O2	0.340734	0.126316	0.523327	0.261504	0.31297	0.0829203			36.9295	12.6316	20.4341		77.87	30.1053	15.494
Q334*(A1)		0.587269	0.395574	0.560935	0.78098	0.581189	0.0789602			Q334*(A1)	MMS	0.552124	0.301053	0.681542	0.912458	0.611794	0.127601			29.4658	52.3327	3.62637		51.7529	68.1542	6.7033
XRCC1 patient		1.65606	1.84786	0.759599	1.24976	1.37832	0.240995			XRCC1 patient	-	1	1	1	1	1	0			13.2565	26.1504	1.9216		53.122	91.2458	4.22752
XRCC1 patient		0.0595483	0.377593	0.0275459	0.0240154	0.122176	0.0855135			XRCC1 patient	H2O2	0.0359578	0.204341	0.0362637	0.019216	0.0739447	0.0436476
XRCC1 patient		0.166324	0.286307	0.0509182	0.0528338	0.139096	0.0559977			XRCC1 patient	MMS	0.100434	0.15494	0.067033	0.0422752	0.0911706	0.0243683
										sample		191127	191209	200128	200206
-										1BR Ctrl	-	1	1	1	1
H2O2										1BR Ctrl	H2O2	0.677618	0.369295	0.294658	0.132565	67.7618	36.9295	29.4658	13.2565
MMS										1BR Ctrl	MMS	0.569815	0.7787	0.517529	0.53122	56.9815	77.87	51.7529	53.122
										Q334*(A1)	-	1	1	1	1
										Q334*(A1)	H2O2	0.340734	0.126316	0.523327	0.261504	34.0734	12.6316	52.3327	26.1504
										Q334*(A1)	MMS	0.552124	0.301053	0.681542	0.912458	55.2124	30.1053	68.1542	91.2458
										XRCC1 patient	-	1	1	1	1
										XRCC1 patient	H2O2	0.0359578	0.204341	0.0362637	0.019216	3.59578	20.4341	3.62637	1.9216
										XRCC1 patient	MMS	0.100434	0.15494	0.067033	0.0422752	10.0434	15.494	6.7033	4.22752
												Two-sample t-test - No treatment normalized data
												H2O2: 1BR-A1				H2O2: 1BR-XD1				H2O2: A1-XD1
												t-Test: Two-Sample Assuming Equal Variances				t-Test: Two-Sample Assuming Equal Variances				t-Test: Two-Sample Assuming Equal Variances
													Variable 1	Variable 2			Variable 1	Variable 2			Variable 1	Variable 2
												Mean	0.368534	0.31297		Mean	0.368534	0.0739447		Mean	0.31297	0.0739447
												Variance	0.0522242	0.0275031		Variance	0.0522242	0.00762046		Variance	0.0275031	0.00762046
												Observations	4	4		Observations	4	4		Observations	4	4
												Pooled Variance	0.0398637			Pooled Variance	0.0299223			Pooled Variance	0.0175618
												Hypothesized Mean Difference	0			Hypothesized Mean Difference	0			Hypothesized Mean Difference	0
												df	6			df	6			df	6
												t Stat	0.393567			t Stat	2.40843			t Stat	2.55079
												P(T<=t) one-tail	0.353753			P(T<=t) one-tail	0.0263432			P(T<=t) one-tail	0.0217222
												t Critical one-tail	1.94318			t Critical one-tail	1.94318			t Critical one-tail	1.94318
												P(T<=t) two-tail	0.707506			P(T<=t) two-tail	0.0526865			P(T<=t) two-tail	0.0434444
												t Critical two-tail	2.44691			t Critical two-tail	2.44691			t Critical two-tail	2.44691
												MMS: 1BR-A1				MMS: 1BR-XD1				MMS: A1-XD1
												t-Test: Two-Sample Assuming Equal Variances				t-Test: Two-Sample Assuming Equal Variances				t-Test: Two-Sample Assuming Equal Variances
													Variable 1	Variable 2			Variable 1	Variable 2			Variable 1	Variable 2
												Mean	0.599316	0.611794		Mean	0.599316	0.0911706		Mean	0.611794	0.0911706
												Variance	0.0147917	0.0651281		Variance	0.0147917	0.00237525		Variance	0.0651281	0.00237525
												Observations	4	4		Observations	4	4		Observations	4	4
												Pooled Variance	0.0399599			Pooled Variance	0.00858346			Pooled Variance	0.0337517
												Hypothesized Mean Difference	0			Hypothesized Mean Difference	0			Hypothesized Mean Difference	0
												df	6			df	6			df	6
												t Stat	-0.088276			t Stat	7.75661			t Stat	4.00766
												P(T<=t) one-tail	0.466265			P(T<=t) one-tail	0.000120709			P(T<=t) one-tail	0.00352858
												t Critical one-tail	1.94318			t Critical one-tail	1.94318			t Critical one-tail	1.94318
												P(T<=t) two-tail	0.93253			P(T<=t) two-tail	0.000241419			P(T<=t) two-tail	0.00705715
												t Critical two-tail	2.44691			t Critical two-tail	2.44691			t Critical two-tail	2.44691

## Sheet: Suppl Fig 7b
	MMS (mg/ml, 15min, RT)
Cell line	0	0.05	0.15	0.3	0.6
1BR	52	78	55	42	16
	57	48	58	41	12
XD1	29	26	15	0	0
	32	26	12	2	0
A1	187	177	146	151	63
	193	173	183	149	87
Mean colony count
1BR	54.5	63	56.5	41.5	14
XD1	30.5	26	13.5	1	0
A1	190	175	164.5	150	75
Percentage
WT	100	115.596	103.67	76.1468	25.6881
XRCC1 patient	100	85.2459	44.2623	3.27869	0
Q334*(A1)	100	92.1053	86.5789	78.9474	39.4737

[truncated: 1 more sheets: Suppl Fig 7c]
